# Supplementary material for: HO-1 and Heme: G-Quadruplex Interaction Choreograph DNA Damage Responses and Cancer Growth
Source: Cells. 2021 Jul 16;10(7):1801. doi: 10.3390/cells10071801 (PMC8307061; doi:10.3390/cells10071801)
Supplement: Supplementary file 1 [file cells-10-01801-s001.zip]

Archive with 1 entries (1 files):
- cells-1267828-supplementary.pdf
